# Supplementary material for: Prognostic value of lymphocyte count for in-hospital mortality in patients with severe AECOPD
Source: BMC Pulm Med. 2022 Oct 5;22:376. doi: 10.1186/s12890-022-02137-1 (PMC9533979; doi:10.1186/s12890-022-02137-1)
Supplement: Supplementary file 1 — Additional file 1: Table S1. Clinical features and laboratory results between non-survivors and survivors. Table S2. Logistic regression analysis of the in-hospital mortality of severe AECOPD. [file 12890_2022_2137_MOESM1_ESM.xlsx]

## Sheet: Sheet1
Supplementary Table 1. Clinical features and laboratory results between non-survivors and survivors
Variable	Total(N=458)	Non-survivors (n=50)	Survivors (n=408)	P value
Age, years	78.2(8.2)	79.7(7.5)	78.0(8.3)	0.171
Gender, male	334(72.9%)	38(76.0%)	296(72.5%)	0.604
Previous or current smoking history	358(78.2%)	39(78.0%)	319(78.2%)	0.976
BMI, kg/m2	23.2(4.7)	23.0(4.9)	23.2(4.7)	0.748
Long-term home oxygen therapy	103(22.5%)	10(20.0%)	93(22.8%)	0.655
ADL index at admission	43(29.7)	26.6(27.7)	45.0(29.3)	<0.001
Requirement for IMV	64(14.0%)	31(62.0%)	33(8.1%)	<0.001
Comorbidities
Hypertension	265(57.9%)	23(46.0%)	242(59.3%)	0.072
CHD	141(30.8%)	16(32.0%)	125(30.6%)	0.884
CHF	119(26.0%)	26(52.0%)	93(22.8%)	<0.001
Atrial fibrillation	86(18.8%)	12(24.0%)	74(18.1%)	0.316
Diabetes	115(25.1%)	14(28.0%)	101(24.8%)	0.452
CKD	71(15.5%)	10(20.0%)	61(15.0%)	0.352
GER	82(17.9%)	7(14.0%)	75(18.4%)	0.506
Anemia	55(12.0%)	13(26.0%)	42(10.3%)	0.001
SAHS	30(6.6%)	2(4.0%)	28(6.9%)	0.44
White blood cell count, ×109/L	8.3(3.7)	10.1(6.2)	8.1(3.3)	0.026
Platelet count, ×109 /L	191.7(100.3)	168.8(95.5)	194.5(100.6)	0
Eosinophil count, ×106 /uL	113.2(180.7)	137.8(377.2)	110.2(139.5)	0.61
Lymphocyte count, ×109/L	1.04±0.64	0.8(0.6)	1.1(0.6)	0.012
<0.8	175(38.2%)	30(60.0%)	145(35.5%)	0.001
≥0.8	283(61.8%)	20(40.0%)	263(64.5%)
Neutrophil count, ×109 /L	7.2(7.3)	8.7(6.2)	7.0(7.4)	0.129
NLR, %	10.6(16.2)	18.3(18.9)	9.6(15.6)	0.003
PLR, %	262.7(341.8)	329.1(324.5)	254.5(343.3)	0.145
CRP, mg /L	5.2(8.7)	8.3(8.3)	4.9(8.7)	0.009
D-dimers, ug/L	733.8(1183.7)	1420.6(2312.7)	649.6(929.7)	0.024
NT-proBNP, pg/ml	1007.7(2103.5)	1983.9(3424.6)	888.1(1850.6)	0.031
Blood glucose, mmol/L	6.9(3.0)	7.6(3.3)	6.8(3.0)	0.088
Albumin, g/L	35.0(5.3)	33.1(5.6)	35.3(5.2)	0.007
Fibrinogen, g/L	4.2（3.3）	4.1(1.6)	4.2(3.4)	0.764
Creatinine, umol /L	84.7（59.7）	102.4(74.7)	82.5(57.4)	0.073
Uric acid, umol /L	268.1（110.3）	313.1(174.8)	262.5(126.7)	0.052
pH	7.37（0.07）	7.39（0.06）	7.37（0.07）	0.123
PaO2, mmHg	78.8（26.6）	80.4（40.4）	78.6（24.4）	0.759
PaCO2, mmHg	52.6（16.3）	47.7（12.2）	53.2（16.7）	0.022
PaO2/FiO2, mmHg	246.2（110.3）	234.7（116.3）	247.6（109.6）	0.438
BE	3.6（5.0）	2.4（5.1）	3.7（5.0）	0.084
HCO3-	29.1（6.1）	27.8（5.9）	29.3（6.1）	0.101
Date is presented as mean±standard deviation (SD) for continuous variables and percentages for categorical variables. BMI body mass index, IMV invasive mechanical ventilation, CHF chronic heart failure, CHD coronary heart disease, CKD chronic kidney diseases, GER gastroesophageal reflux, SAHS sleep apnea syndrome, NLR neutrophil/lymphocyte ratio, PLR platelet/lymphocyte ratio, CRP C reactive prot…
Supplementary Table 2. Logistic regression analysis of the in-hospital mortality of severe AECOPD
Variable	Univariable OR (95%CI)	P value	Multivariable OR (95%CI)	P value
Age, years	1.03(0.99-1.07)	0.171	1.01(0.96-1.07)	0.703
Male	0.84(0.42-1.66)	0.605
BMI, kg/m2	0.99(0.93-1.05)	0.747
The admission index of ADL	0.98(0.97-0.99)	<0.001	0.99(0.98-1.01)	0.489
Smoking status (ever vs never)	0.99(0.49-2.01)	0.976
Anemia	3.06(1.51-6.21)	0.002	1.66(0.63-4.36)	0.25
CHF	3.67(2.01-6.69)	<0.001	2.88(1.39-5.97)	0.004
White blood cell count, ×109/L			1.00(0.91-1.09)	0.925
<4	3.97(1.45-10.84)	0.007	2.38(0.66-8.66)	0.187
4-10	1.00(ref)		1.00(ref)
>10	3.30(1.74-6.26)	<0.001	1.60(.68-3.78)	0.284
Lymphocyte count, ×109/L
<0.8	2.72(1.49-4.96)	0.001	2.74(1.33-5.66)	0.006
≥0.8	1.00(ref)		1.00(ref)
Requirement for IMV	18.541(9.46-36.34)	<0.001	17.24(8.29-35.84)	<0.001
NLR, %	1.02(1.01-1.04)	0.011	1.01(0.99-1.03)	0.286
PLR, %	1.00(1.00-1.00)	0.203
CRP, mg /L	1.03(1.00-1.06)	0.001	1.01(0.97-1.06)	0.621
Albumin, g/L	0.91(0.85-0.97)	0.005	1.00(0.93-1.08)	0.902
NT-proBNP, pg/ml	1.00(1.00-1.00)	0.01	1.00(1.00-1.00)	0.484
D-dimers, ug/L	1.00(1.00-1.00)	0.001	1.00(1.00-1.00)	0.09
PaCO2, mmHg	0.98(0.96-1.00)	0.023	0.97(0.95-1.00)	0.066
Uric acid, umol /L	1.00(1.00-1.00)	0.012	1.00(1.00-1.00)	0.214
BMI body mass index, IMV invasive mechanical ventilation, CHF chronic heart failure, NLR neutrophil/lymphocyte ratio, PLR platelet/lymphocyte ratio, CRP C reactive protein, NT-proBNP N-terminal pro-brain natriuretic peptid, PaCO2 arterial partial pressure of carbon dioxide
